# Supplementary material for: Functional neuroimaging of Cannabidiol in stress and anxiety: a systematic review
Source: Front Neuroimaging. 2026 Jul 9;5:1860919. doi: 10.3389/fnimg.2026.1860919 (PMC13391337; doi:10.3389/fnimg.2026.1860919)
Supplement: Supplementary file 1 [file Data_Sheet_1.ZIP]

Archive with 18 entries (17 files):
- Scripts/
- __MACOSX/._Scripts
- Scripts/3_yeo_label_lookup_dt.py
- __MACOSX/Scripts/._3_yeo_label_lookup_dt.py
- Scripts/.DS_Store
- __MACOSX/Scripts/._.DS_Store
- Scripts/Coding Instructions.pdf
- __MACOSX/Scripts/._Coding Instructions.pdf
- Scripts/5_mirrored_counts_by_network_horizontal.py
- __MACOSX/Scripts/._5_mirrored_counts_by_network_horizontal.py
- Scripts/4_build_peak_maps_v2.py
- __MACOSX/Scripts/._4_build_peak_maps_v2.py
- Scripts/2_label_with_atlasq_auto.sh
- __MACOSX/Scripts/._2_label_with_atlasq_auto.sh
- Scripts/5_mirrored_counts_by_network_horizontal_fmri.py
- __MACOSX/Scripts/._5_mirrored_counts_by_network_horizontal_fmri.py
- Scripts/1_tal_to_mni_converter.py
- __MACOSX/Scripts/._1_tal_to_mni_converter.py
