# Supplementary material for: Functional neuroimaging of Cannabidiol in stress and anxiety: a systematic review
Source: Front Neuroimaging. 2026 Jul 9;5:1860919. doi: 10.3389/fnimg.2026.1860919 (PMC13391337; doi:10.3389/fnimg.2026.1860919)
Supplement: Supplementary file 1 [file Data_Sheet_1.ZIP › Scripts/3_yeo_label_lookup_dt.py]

#!/usr/bin/env python3
import csv, math, argparse
import numpy as np
import nibabel as nib

try:
    from scipy.ndimage import distance_transform_edt
except Exception as e:
    raise SystemExit("This script requires SciPy. Install e.g. `pip install --user scipy` or load a module.") from e

NET = {
    1:"Visual", 2:"Somatomotor", 3:"Dorsal Attention",
    4:"Ventral Attention/Salience", 5:"Limbic",
    6:"Frontoparietal/Control", 7:"Default Mode"
}

def to_labels(arr: np.ndarray, prob_min: float=0.0) -> np.ndarray:
    """Return a 3D int16 label map from 3D labels or 4D probabilistic Yeo."""
    if arr.ndim == 3:
        return np.rint(arr).astype(np.int16)
    if arr.ndim == 4:
        maxprob = arr.max(axis=3)
        arg = arr.argmax(axis=3) + 1  # 1..K
        lab = arg.astype(np.int16)
        if prob_min > 0.0:
            lab[maxprob < prob_min] = 0
        return lab
    raise ValueError(f"Unsupported atlas shape: {arr.shape}")

def precompute_spheres(vxmm, rmax=10, step=1):
    """Precompute integer (dx,dy,dz) offsets and their mm^2 distances for each shell radius."""
    vx,vy,vz = vxmm
    rx = int(math.ceil(rmax / vx))
    ry = int(math.ceil(rmax / vy))
    rz = int(math.ceil(rmax / vz))
    dx = np.arange(-rx, rx+1, dtype=int)
    dy = np.arange(-ry, ry+1, dtype=int)
    dz = np.arange(-rz, rz+1, dtype=int)
    DX,DY,DZ = np.meshgrid(dx,dy,dz, indexing="ij")
    DX = DX.ravel(); DY = DY.ravel(); DZ = DZ.ravel()
    d2 = (DX*vx)**2 + (DY*vy)**2 + (DZ*vz)**2

    spheres = {}   # r_mm -> dict(dxdyz: (N,3) int, d2: (N,) float)
    for r in range(0, rmax+1, step):
        m = d2 <= (r*r + 1e-6)
        spheres[r] = {
            "dxdyz": np.stack([DX[m],DY[m],DZ[m]], axis=1).astype(int),
            "d2":    d2[m]
        }
    return spheres

def clamp_rows(ijk: np.ndarray, shape) -> np.ndarray:
    i,j,k = ijk.T
    return (i>=0)&(i<shape[0])&(j>=0)&(j<shape[1])&(k>=0)&(k<shape[2])

def read_coords(path):
    rows=[]
    with open(path,'r',encoding='utf-8',errors='ignore') as f:
        first = f.readline()
        hdr = any(c.isalpha() for c in first)
        if not hdr:
            f.seek(0)
        for ln in f:
            if not ln.strip(): continue
            parts = ln.replace('\t',',').split(',')
            if len(parts) < 3: continue
            try:
                x,y,z = map(float, [parts[0].strip().strip('"'),
                                    parts[1].strip().strip('"'),
                                    parts[2].strip().strip('"')])
                rows.append((x,y,z))
            except: pass
    return rows

def main():
    ap = argparse.ArgumentParser(description="Fast Yeo lookup via distance transform (largest local area at first hit radius).")
    ap.add_argument("coords_csv")
    ap.add_argument("atlas_nii")  # 3D labels or 4D probabilistic
    ap.add_argument("out_csv")
    ap.add_argument("--rmax", type=int, default=10, help="max search radius in mm (default 10)")
    ap.add_argument("--step", type=int, default=1, help="increment in mm (default 1)")
    ap.add_argument("--prob-min", type=float, default=0.0, help="for 4D probabilistic atlas: min prob else 0")
    args = ap.parse_args()

    img = nib.load(args.atlas_nii)
    labels = to_labels(img.get_fdata(dtype=np.float32), prob_min=args.prob_min)
    Ainv = np.linalg.inv(img.affine)
    vxmm = img.header.get_zooms()[:3]
    shape = labels.shape

    # Distance to nearest labeled voxel (in mm), plus indices of that voxel
    mask = labels != 0
    dist_mm, (ni, nj, nk) = distance_transform_edt(~mask, sampling=vxmm, return_indices=True)

    # Precompute spheres (offsets and distances) for counting
    spheres = precompute_spheres(vxmm, rmax=args.rmax, step=args.step)

    coords = read_coords(args.coords_csv)
    out = []
    for (x,y,z) in coords:
        # MNI mm -> atlas ijk (rounded)
        ijk_f = nib.affines.apply_affine(Ainv, np.array([x,y,z], dtype=float))
        ijk = np.rint(ijk_f).astype(int)
        if not ((0 <= ijk[0] < shape[0]) and (0 <= ijk[1] < shape[1]) and (0 <= ijk[2] < shape[2])):
            out.append((x,y,z,0,"Background/0",args.rmax,0))
            continue

        center_lbl = int(labels[tuple(ijk)])
        if center_lbl != 0:
            out.append((x,y,z,center_lbl,NET.get(center_lbl,"Background/0"),0,1))
            continue

        d = float(dist_mm[tuple(ijk)])
        if d > args.rmax + 1e-6:
            out.append((x,y,z,0,"Background/0",args.rmax,0))
            continue

        # First-hit radius shell
        inc = int(math.ceil(d / float(args.step))) if args.step > 0 else 0
        r_hit = min(inc * args.step, args.rmax)

        # Count labels within sphere of r_hit around (ijk)
        shell = spheres[r_hit]
        offs = shell["dxdyz"]
        d2s  = shell["d2"]
        neigh = ijk + offs
        m = clamp_rows(neigh, shape)
        if not m.any():
            # fallback: nearest-voxel label via EDT (should be rare)
            li, lj, lk = int(ni[tuple(ijk)]), int(nj[tuple(ijk)]), int(nk[tuple(ijk)])
            lbl = int(labels[li, lj, lk])
            out.append((x,y,z,lbl,NET.get(lbl,"Background/0"),inc,1))
            continue

        ii, jj, kk = neigh[m].T
        vals = labels[ii, jj, kk]
        d2s = d2s[m]

        nz = vals != 0
        if not np.any(nz):
            # also rare (shouldn't happen since d<=rmax), fallback to nearest voxel
            li, lj, lk = int(ni[tuple(ijk)]), int(nj[tuple(ijk)]), int(nk[tuple(ijk)])
            lbl = int(labels[li, lj, lk])
            out.append((x,y,z,lbl,NET.get(lbl,"Background/0"),inc,1))
            continue

        vals_nz = vals[nz]
        d2_nz   = d2s[nz]

        # Largest local area: pick label with max count
        uniq, counts = np.unique(vals_nz, return_counts=True)
        maxc = counts.max()
        cands = uniq[counts == maxc]

        if cands.size == 1:
            chosen = int(cands[0])
            count  = int(maxc)
        else:
            # Tie-break by nearest voxel among tied labels
            chosen = int(cands[0]); best = np.inf
            for lbl in cands:
                m_lbl = (vals_nz == lbl)
                dmin = float(d2_nz[m_lbl].min())
                if dmin < best:
                    best = dmin
                    chosen = int(lbl)
            count = int(np.sum(vals_nz == chosen))

        out.append((x,y,z,chosen,NET.get(chosen,"Background/0"),inc,count))

    with open(args.out_csv, "w", newline="") as g:
        w = csv.writer(g)
        w.writerow(["x","y","z","label","network","increments_to_hit","voxels_count_at_hit"])
        w.writerows(out)

    print(f"Wrote {args.out_csv}")

if __name__ == "__main__":
    main()
