# Supplementary material for: Functional neuroimaging of Cannabidiol in stress and anxiety: a systematic review
Source: Front Neuroimaging. 2026 Jul 9;5:1860919. doi: 10.3389/fnimg.2026.1860919 (PMC13391337; doi:10.3389/fnimg.2026.1860919)
Supplement: Supplementary file 1 [file Data_Sheet_1.ZIP › Scripts/4_build_peak_maps_v2.py]

#!/usr/bin/env python3
"""
Build positive/negative NIfTI peak maps from peaks.csv (MNI mm) without confusing
the coordinate 'z' column with z-scores.

Required CSV cols (case-insensitive):
  - Coordinates: x, y, z   (or mni_x/mni_y/mni_z, x_mm/y_mm/z_mm, etc.)

Preferred effect column (one of):
  - zscore, z_stat, zstat, z_value, zval, stat_z  (NOT plain 'z')

Optional:
  - p, pval, p_value, pvalue  (converted two-tailed to |z|, sign from 'sign'/'direction' if present)
  - sign/direction/dir/effect : + / - / increase / decrease / 1 / -1

Outputs:
  peaks_pos_zmap.nii.gz   (positive z-values)
  peaks_neg_zmap.nii.gz   (negative z-values)
  peaks_all_zmap.nii.gz   (combined)
  peaks_pos_mask.nii.gz   (binary)
  peaks_neg_mask.nii.gz   (binary)
"""

import os, math, argparse
import numpy as np
import pandas as pd
import nibabel as nib
from numpy.linalg import inv

# ---------- inverse normal CDF (Acklam) for optional p->z ----------
def invnorm(p: float) -> float:
    if p <= 0.0:  return float("-inf")
    if p >= 1.0:  return float("inf")
    a = [-39.69683028665376, 220.9460984245205, -275.9285104469687,
          138.3577518672690,  -30.66479806614716,   2.506628277459239]
    b = [-54.47609879822406, 161.5858368580409, -155.6989798598866,
           66.80131188771972, -13.28068155288572]
    c = [-0.007784894002430293, -0.3223964580411365, -2.400758277161838,
         -2.549732539343734,    4.374664141464968,   2.938163982698783]
    d = [ 0.007784695709041462,  0.3224671290700398,  2.445134137142996,
          3.754408661907416]
    plow  = 0.02425
    phigh = 1 - plow
    if p < plow:
        q = (-2.0*np.log(p))**0.5
        return (((((c[0]*q + c[1])*q + c[2])*q + c[3])*q + c[4])*q + c[5]) / \
               ((((d[0]*q + d[1])*q + d[2])*q + d[3])*q + 1.0)
    if p > phigh:
        q = (-2.0*np.log(1.0 - p))**0.5
        return -(((((c[0]*q + c[1])*q + c[2])*q + c[3])*q + c[4])*q + c[5]) / \
                  ((((d[0]*q + d[1])*q + d[2])*q + d[3])*q + 1.0)
    q = p - 0.5
    r = q*q
    return (((((a[0]*r + a[1])*r + a[2])*r + a[3])*r + a[4])*r + a[5]) * q / \
           (((((b[0]*r + b[1])*r + b[2])*r + b[3])*r + b[4])*r + 1.0)

def p_to_z_two_tailed(p: float) -> float:
    if p <= 0:  return float("inf")
    if p >= 1:  return 0.0
    return invnorm(1 - p/2.0)

# ---------- column helpers ----------
def find_col(df, candidates, exclude=set()):
    for c in df.columns:
        lc = c.strip().lower()
        if lc in candidates and c not in exclude:
            return c
    return None

def parse_sign(val) -> float:
    if val is None or (isinstance(val, float) and math.isnan(val)):
        return +1.0
    v = str(val).strip().lower()
    if v in ("+","pos","positive","increase","increased","up","activation","activates","1"):
        return +1.0
    if v in ("-","neg","negative","decrease","decreased","down","deactivation","deactivates","-1"):
        return -1.0
    try:
        f = float(v)
        if f > 0: return +1.0
        if f < 0: return -1.0
    except: pass
    return +1.0

def main():
    ap = argparse.ArgumentParser(description="Build pos/neg peak maps from CSV (uses zscore column; never confuses coord 'z').")
    ap.add_argument("--csv", required=True, help="peaks.csv with x,y,z (MNI mm) and zscore column")
    ap.add_argument("--template", help="Template NIfTI (e.g., $FSLDIR/data/standard/MNI152_T1_2mm_brain.nii.gz)")
    ap.add_argument("--radius-mm", type=float, default=3.0, help="Sphere radius in mm (default 3)")
    ap.add_argument("--outdir", default=".", help="Output directory")
    ap.add_argument("--assume-two-tailed", action="store_true", default=True,
                    help="Treat p-values as two-tailed (default)")
    ap.add_argument("--one-tailed", action="store_true",
                    help="Treat p-values as one-tailed instead of two-tailed")
    args = ap.parse_args()

    two_tailed = not args.one_tailed

    df = pd.read_csv(args.csv)

    # 1) detect coordinate columns first
    x_col = find_col(df, {"x","mni_x","x_mm","mnix","coord_x","i"})
    y_col = find_col(df, {"y","mni_y","y_mm","mniy","coord_y","j"})
    z_coord_col = find_col(df, {"z","mni_z","z_mm","mniz","coord_z","k"})
    if not all([x_col, y_col, z_coord_col]):
        raise SystemExit(f"Could not detect coordinate columns. Found={list(df.columns)}")

    coord_cols = {x_col, y_col, z_coord_col}

    # 2) detect zscore (explicit names only  DO NOT accept plain 'z')
    zscore_col = find_col(df, {
        "zscore","z-score","z_stat","zstat","zvalue","z_value","zval","stat_z"
    }, exclude=coord_cols)

    # 3) detect p and sign (optional)
    p_col    = find_col(df, {"p","pval","p_value","pvalue"}, exclude=coord_cols)
    sign_col = find_col(df, {"sign","direction","dir","effect"}, exclude=coord_cols)

    # 4) build the z value to plot
    zs = []
    for _, row in df.iterrows():
        if zscore_col and pd.notna(row[zscore_col]):
            try:
                zs.append(float(row[zscore_col]))
                continue
            except:
                pass
        if p_col and pd.notna(row[p_col]):
            try:
                zmag = p_to_z_two_tailed(float(row[p_col])) if two_tailed else invnorm(1 - float(row[p_col]))
                s = parse_sign(row[sign_col]) if sign_col else +1.0
                zs.append(s * zmag)
                continue
            except:
                pass
        # fallback: presence only
        zs.append(1.0)
    df["_zscore_for_map"] = zs

    # 5) choose template grid or standard MNI 2mm
    if args.template:
        tpl = nib.load(args.template)
        affine, shape = tpl.affine, tpl.shape[:3]
    else:
        shape = (91, 109, 91)
        affine = np.array([[-2.0, 0.0, 0.0,  90.0],
                           [ 0.0, 2.0, 0.0, -126.0],
                           [ 0.0, 0.0, 2.0, -72.0],
                           [ 0.0, 0.0, 0.0,   1.0]], dtype=float)

    inv_aff = inv(affine)

    def mm_to_ijk(x_mm, y_mm, z_mm):
        i, j, k, _ = inv_aff @ np.array([x_mm, y_mm, z_mm, 1.0])
        return int(round(i)), int(round(j)), int(round(k))

    vox_sizes = np.sqrt((affine[:3,:3]**2).sum(0))
    rv = max(1, int(round(args.radius_mm / float(np.mean(vox_sizes)))))

    pos_map = np.zeros(shape, dtype=np.float32)
    neg_map = np.zeros(shape, dtype=np.float32)

    skipped = 0
    for _, row in df.iterrows():
        x_mm, y_mm, z_mm = float(row[x_col]), float(row[y_col]), float(row[z_coord_col])
        zval = float(row["_zscore_for_map"])
        i0, j0, k0 = mm_to_ijk(x_mm, y_mm, z_mm)
        if not (0 <= i0 < shape[0] and 0 <= j0 < shape[1] and 0 <= k0 < shape[2]):
            skipped += 1
            continue
        for di in range(-rv, rv+1):
            for dj in range(-rv, rv+1):
                for dk in range(-rv, rv+1):
                    if di*di + dj*dj + dk*dk <= rv*rv:
                        i, j, k = i0+di, j0+dj, k0+dk
                        if 0 <= i < shape[0] and 0 <= j < shape[1] and 0 <= k < shape[2]:
                            if zval > 0:
                                if zval > pos_map[i, j, k]:
                                    pos_map[i, j, k] = zval
                            elif zval < 0:
                                if zval < neg_map[i, j, k]:
                                    neg_map[i, j, k] = zval

    all_map = pos_map.copy()
    # Fill pure-negative voxels where pos is zero
    mask_fill = (pos_map == 0) & (neg_map != 0)
    all_map[mask_fill] = neg_map[mask_fill]

    # Resolve overlaps by larger absolute magnitude
    overlap = (pos_map != 0) & (neg_map != 0)
    take_neg = np.abs(neg_map) > np.abs(pos_map)
    all_map[overlap & take_neg] = neg_map[overlap & take_neg]
    # (By default, where |pos| >= |neg| the positive value stays)

    pos_mask = (pos_map > 0).astype(np.uint8)
    neg_mask = (neg_map < 0).astype(np.uint8)

    os.makedirs(args.outdir, exist_ok=True)

    def save(arr, name):
        img = nib.Nifti1Image(arr, affine)
        img.set_qform(affine); img.set_sform(affine)
        out = os.path.join(args.outdir, name)
        nib.save(img, out)
        return out

    out_pos_z = save(pos_map, "peaks_pos_zmap.nii.gz")
    out_neg_z = save(neg_map, "peaks_neg_zmap.nii.gz")
    out_all_z = save(all_map, "peaks_all_zmap.nii.gz")
    out_pos_m = save(pos_mask, "peaks_pos_mask.nii.gz")
    out_neg_m = save(neg_mask, "peaks_neg_mask.nii.gz")

    # brief stats
    def stats(a): return dict(nz=int(np.count_nonzero(a)), min=float(a.min()), max=float(a.max()))
    print("Columns used:",
          {"x": x_col, "y": y_col, "z_coord": z_coord_col, "zscore": zscore_col, "p": p_col, "sign": sign_col})
    print("Wrote:")
    print(" ", out_pos_z, stats(pos_map))
    print(" ", out_neg_z, stats(neg_map))
    print(" ", out_all_z, stats(all_map))
    print(" ", out_pos_m, stats(pos_mask))
    print(" ", out_neg_m, stats(neg_mask))
    if skipped:
        print(f"Note: skipped {skipped} peak(s) outside template FOV.")

if __name__ == "__main__":
    main()
