# Supplementary material for: Functional neuroimaging of Cannabidiol in stress and anxiety: a systematic review
Source: Front Neuroimaging. 2026 Jul 9;5:1860919. doi: 10.3389/fnimg.2026.1860919 (PMC13391337; doi:10.3389/fnimg.2026.1860919)
Supplement: Supplementary file 1 [file Data_Sheet_1.ZIP › Scripts/2_label_with_atlasq_auto.sh]

#!/usr/bin/env bash
set -euo pipefail

if [ $# -lt 3 ]; then
  echo "Usage: $0 INPUT_CSV OUTPUT_CSV \"Atlas Name\"" >&2
  exit 1
fi
in_csv="$1"; out_csv="$2"; atlas_name="$3"

# Escape atlas name for sed
escape_sed() { printf '%s' "$1" | sed -e 's/[.[\*^$&/]/\\&/g'; }
atlas_re="$(escape_sed "$atlas_name")"

# Try multiple atlasq syntaxes; fallback to atlasquery
_try_q() {
  local x="$1" y="$2" z="$3" out=""
  if command -v atlasq >/dev/null 2>&1; then
    out="$(atlasq query atlas "$atlas_name" -c "$x" "$y" "$z" 2>/dev/null || true)"; [ -n "$out" ] && { printf "%s" "$out"; return 0; }
    out="$(atlasq query atlas --name "$atlas_name" -c "$x" "$y" "$z" 2>/dev/null || true)"; [ -n "$out" ] && { printf "%s" "$out"; return 0; }
    out="$(atlasq query atlas -n "$atlas_name" -c "$x" "$y" "$z" 2>/dev/null || true)"; [ -n "$out" ] && { printf "%s" "$out"; return 0; }
    out="$(atlasq query --atlas "$atlas_name" -c "$x" "$y" "$z" 2>/dev/null || true)"; [ -n "$out" ] && { printf "%s" "$out"; return 0; }
    out="$(atlasq query atlas -a "$atlas_name" -c "$x" "$y" "$z" 2>/dev/null || true)"; [ -n "$out" ] && { printf "%s" "$out"; return 0; }
  fi
  if command -v atlasquery >/dev/null 2>&1; then
    out="$(atlasquery -a "$atlas_name" -c "$x,$y,$z" 2>/dev/null || true)"; [ -n "$out" ] && { printf "%s" "$out"; return 0; }
  fi
  return 1
}

# CSV-escape a field (wrap in quotes, double inner quotes)
_csv_escape() { local s="${1//\"/\"\"}"; printf '"%s"' "$s"; }

# Header: drop "prob", keep a single "label" column
printf "x,y,z,label\n" > "$out_csv"

# Read only first 3 columns, strip CR and quotes
awk -v OFS="," 'BEGIN{FS=","} NR>1 {gsub(/\r/,""); for(i=1;i<=NF;i++) gsub(/"/,"",$i); if(NF>=3) print $1,$2,$3}' "$in_csv" \
| while IFS=, read -r x y z; do
  raw="$(_try_q "$x" "$y" "$z" || true)"
  # strip CRs, drop HTML tags, collapse multiline -> one line
  raw="$(printf "%s" "$raw" | tr -d '\r' | sed -E 's/<[^>]+>//g' | paste -sd ' ' -)"
  # remove atlas name prefix (case-insensitive) and optional punctuation/space
  raw="$(printf "%s" "$raw" | sed -E "s/^$(printf '%s' "$atlas_re")[:[:space:]]*//I")"

  # Build a single "label" field like "1% Parahippocampal Gyrus, anterior division"
  if [ -z "$raw" ]; then
    combined="Unlabeled"
  else
    # Prefer "(NN%)" anywhere  extract NN% ; else accept leading NN%
    if printf "%s" "$raw" | grep -qE '\([0-9]+%[^)]*\)'; then
      prob="$(printf "%s" "$raw" | sed -n 's/.*(\([^)]*\)).*/\1/p')"       # e.g., 58%
      base="${raw% (*}"                                                    # label text
      combined="$prob $base"
    else
      # Leading "NN%" pattern
      if printf "%s" "$raw" | grep -qE '^[[:space:]]*[0-9]+%([^ ]*)[[:space:]]+'; then
        # already in "1% Label" form  keep as-is after trimming
        combined="$(printf "%s" "$raw" | sed -E 's/^[[:space:]]*//')"
      else
        combined="$raw"  # no probability available; keep label text only
      fi
    fi
  fi

  # Emit single CSV row
  printf "%s,%s,%s," "$x" "$y" "$z" >> "$out_csv"
  _csv_escape "$combined" >> "$out_csv"
  printf "\n" >> "$out_csv"
done
