# Supplementary material for: Functional neuroimaging of Cannabidiol in stress and anxiety: a systematic review
Source: Front Neuroimaging. 2026 Jul 9;5:1860919. doi: 10.3389/fnimg.2026.1860919 (PMC13391337; doi:10.3389/fnimg.2026.1860919)
Supplement: Supplementary file 1 [file Data_Sheet_1.ZIP › Scripts/5_mirrored_counts_by_network_horizontal_fmri.py]

#!/usr/bin/env python3
import argparse
import os
import numpy as np
import pandas as pd
import matplotlib
matplotlib.use("Agg")
import matplotlib.pyplot as plt

REQUIRED = ["study", "direction", "network", "z-score", "n total"]

def load_data(csv_path: str) -> pd.DataFrame:
    if not os.path.exists(csv_path):
        raise FileNotFoundError(f"CSV not found: {csv_path}")
    df = pd.read_csv(csv_path)
    missing = [c for c in REQUIRED if c not in df.columns]
    if missing:
        raise ValueError(f"Missing columns: {missing}. Found: {list(df.columns)}")
    df["z-score"] = pd.to_numeric(df["z-score"], errors="coerce")
    df["n total"] = pd.to_numeric(df["n total"], errors="coerce")
    dir_series = df["direction"].astype(str).str.strip().str.lower()
    repl = {"+":"increase","inc":"increase","increased":"increase","up":"increase",
            "-":"decrease","dec":"decrease","decreased":"decrease","down":"decrease"}
    dir_norm = dir_series.replace(repl)
    invalid = ~dir_norm.isin(["increase","decrease"])
    if invalid.any():
        sign = np.sign(df["z-score"].fillna(0.0))
        fallback = np.where(sign >= 0, "increase", "decrease")
        dir_norm = np.where(invalid, fallback, dir_norm)
        dir_norm = pd.Series(dir_norm, index=df.index)
    df["direction"] = dir_norm
    df = df.dropna(subset=["z-score"]).copy()
    return df

def build_counts(df: pd.DataFrame, collapse: bool) -> pd.DataFrame:
    if collapse:
        df = df.drop_duplicates(subset=["study","network","direction"])
    counts = (df.groupby(["network","direction"])["study"]
                .nunique()
                .reset_index(name="n"))
    pivot = counts.pivot(index="network", columns="direction", values="n").fillna(0).astype(int)
    for col in ["decrease","increase"]:
        if col not in pivot.columns:
            pivot[col] = 0
    pivot = pivot[["decrease","increase"]]
    pivot["total"] = pivot["decrease"] + pivot["increase"]
    return pivot.sort_index()

def build_summary_table(df: pd.DataFrame, collapse: bool) -> pd.DataFrame:
    df2 = df.drop_duplicates(subset=["study","network","direction"]) if collapse else df.copy()

    # Build lists per (network, direction)
    def _uniq_list(x):
        return sorted(set(x.dropna().astype(str).tolist()))

    lists = (df2.groupby(["network","direction"])['study']
               .apply(_uniq_list)
               .reset_index(name='studies'))

    lists_piv = lists.pivot(index="network", columns="direction", values="studies")

    # Ensure columns exist; replace NaNs with empty lists via applymap
    for col in ["decrease", "increase"]:
        if col not in lists_piv.columns:
            lists_piv[col] = [[] for _ in range(len(lists_piv))]
    lists_piv = lists_piv.applymap(lambda v: v if isinstance(v, list) else ([] if pd.isna(v) else v))
    lists_piv = lists_piv.rename(columns={"decrease":"studies_decrease", "increase":"studies_increase"})

    # Counts
    counts = (df2.groupby(["network","direction"])['study']
                .nunique()
                .reset_index(name='n'))
    counts_piv = counts.pivot(index="network", columns="direction", values="n").fillna(0).astype(int)
    for col in ["decrease","increase"]:
        if col not in counts_piv.columns:
            counts_piv[col] = 0
    counts_piv = counts_piv[["decrease","increase"]]
    counts_piv["total"] = counts_piv["decrease"] + counts_piv["increase"]

    out = counts_piv.join(lists_piv, how="outer")
    out["studies_decrease"] = out["studies_decrease"].apply(lambda L: ";".join(L) if isinstance(L, list) else "")
    out["studies_increase"] = out["studies_increase"].apply(lambda L: ";".join(L) if isinstance(L, list) else "")
    out.index.name = "network"
    out = out.reset_index()
    return out[["network","decrease","increase","total","studies_decrease","studies_increase"]].sort_values("network")

def plot_mirrored_counts_horizontal(pivot: pd.DataFrame, out_path: str, title: str, sort_key: str, annotate: bool, xlim=None):
    if sort_key == "total":
        pivot = pivot.sort_values("total", ascending=False)
    elif sort_key == "increase":
        pivot = pivot.sort_values("increase", ascending=False)
    elif sort_key == "decrease":
        pivot = pivot.sort_values("decrease", ascending=False)
    elif sort_key == "alpha":
        pivot = pivot.sort_index()

    dec = pivot["decrease"].astype(int).values
    inc = pivot["increase"].astype(int).values
    labels = pivot.index.tolist()

    y = np.arange(len(labels))
    height = 0.55

    col_dec = (0.30, 0.30, 0.30)
    col_inc = (0.80, 0.80, 0.80)

    plt.figure(figsize=(10, max(4, 0.5*len(labels)+1)))

    plt.barh(y, inc, height=height, label="Activation", color=col_inc, edgecolor="black", linewidth=0.4)
    plt.barh(y, -dec, height=height, label="Deactivation", color=col_dec, edgecolor="black", linewidth=0.4)

    plt.axvline(0, linestyle="--", linewidth=1)
    plt.gca().set_yticks(y)
    plt.gca().set_yticklabels(labels)
    plt.xlabel("Number of Studies")
    plt.title(title if title else "Direction by network (mirrored counts, horizontal)")
    plt.legend()

    if xlim is not None and len(xlim)==2:
        plt.xlim(xlim[0], xlim[1])
    else:
        plt.xlim(-3, 3)

    if annotate:
        for yi, d, i in zip(y, dec, inc):
            if i > 0:
                x_center_right = i / 2.0
                if x_center_right <= plt.gca().get_xlim()[1]:
                    plt.text(x_center_right, yi, f"{i}", ha="center", va="center",
                             color="white", fontsize=13, fontweight="bold")
            if d > 0:
                x_center_left = -d / 2.0
                if x_center_left >= plt.gca().get_xlim()[0]:
                    plt.text(x_center_left, yi, f"{d}", ha="center", va="center",
                             color="white", fontsize=13, fontweight="bold")

    plt.tight_layout()
    if os.path.dirname(out_path):
        os.makedirs(os.path.dirname(out_path), exist_ok=True)
    plt.savefig(out_path, dpi=300, bbox_inches="tight")

def main():
    ap = argparse.ArgumentParser(description="Mirrored horizontal counts of positive/negative z by network (Decrease left, Increase right).")
    ap.add_argument("csv", help="Input CSV with headers: study, direction, network, z-score, n total")
    ap.add_argument("--out", default=None, help="Output PNG path (default: <csv>_mirrored_counts_horizontal.png)")
    ap.add_argument("--summary-out", default=None, help="Output CSV for collapsed counts (default: <csv>_mirrored_counts_horizontal_summary.csv)")
    ap.add_argument("--title", default=None, help="Plot title")
    ap.add_argument("--sort", choices=["total","increase","decrease","alpha"], default="total", help="Sort networks")
    ap.add_argument("--no-collapse", action="store_true", help="Do NOT collapse within study; count all rows")
    ap.add_argument("--annotate", action="store_true", help="Overlay large white counts on segments")
    ap.add_argument("--min-total", type=int, default=0, help="Drop networks with total < min-total")
    ap.add_argument("--xlim", nargs=2, type=float, help="x-axis limits (e.g., --xlim -5 5)")
    args = ap.parse_args()

    base = os.path.splitext(args.csv)[0]
    out_path = args.out or base + "_mirrored_counts_horizontal.png"
    summary_out = args.summary_out or base + "_mirrored_counts_horizontal_summary.csv"

    df = load_data(args.csv)
    pivot = build_counts(df, collapse=(not args.no_collapse))
    if args.min_total > 0:
        pivot = pivot[pivot["total"] >= args.min_total]
        if pivot.empty:
            raise ValueError("No networks remain after applying --min-total filter.")

    plot_mirrored_counts_horizontal(pivot, out_path=out_path, title=args.title,
                                    sort_key=args.sort, annotate=args.annotate, xlim=args.xlim)

    # Save summary CSV explaining collapsed counts
    summary_df = build_summary_table(df, collapse=(not args.no_collapse))
    summary_df.to_csv(summary_out, index=False)

    print(f"Saved figure to: {out_path}")
    print(f"Saved summary to: {summary_out}")

if __name__ == "__main__":
    main()
