# Supplementary material for: Functional neuroimaging of Cannabidiol in stress and anxiety: a systematic review
Source: Front Neuroimaging. 2026 Jul 9;5:1860919. doi: 10.3389/fnimg.2026.1860919 (PMC13391337; doi:10.3389/fnimg.2026.1860919)
Supplement: Supplementary file 1 [file Data_Sheet_1.ZIP › Scripts/1_tal_to_mni_converter.py]

#!/usr/bin/env python3
"""
Talairach -> MNI (ICBM-152) coordinate converter for CSV files.

- Implements **inverse Brett** (tal->mni) via the classic MRC-CBU piecewise-affine matrices.
- Implements **Lancaster icbm** (tal->mni; tal2icbm) *directly* with embedded matrices
  from Lancaster et al. (2007), using the inverse of the icbm2tal (ICBM->Tal) transforms.
  No external dependencies beyond NumPy.

Usage:
  python tal_to_mni_converter.py INPUT.csv OUTPUT.csv [--method brett|lancaster] [--both]
                                                      [--xcol x] [--ycol y] [--zcol z]
                                                      [--delimiter ,] [--quotechar \"]

Notes:
- INPUT must have columns for X,Y,Z (defaults: x,y,z). You can override with --xcol/--ycol/--zcol.
- All extra columns are preserved in the output.
- OUTPUT will include:
    mni_x_brett, mni_y_brett, mni_z_brett      (if method=brett or --both)
    mni_x_lancaster, mni_y_lancaster, mni_z_lancaster  (if method=lancaster or --both)
    brett_lancaster_mm_distance  (if --both)

Citations for Methods:
- Brett transform (mni<->tal), MRC-CBU.
- Lancaster JL et al., 2007 (icbm2tal/tal2icbm) for ICBM-152 (MNI) <-> Talairach.

"""

import argparse
import csv
from math import sqrt
from pathlib import Path
import numpy as np

# ---------- Inverse Brett (tal -> mni) ----------
# Forward Brett (mni->tal) piecewise matrices (z>=0 vs z<0)
A_brett_upper = np.array([
    [0.99,   0.0,    0.0],
    [0.0,    0.9688, 0.0460],
    [0.0,   -0.0485, 0.9189]
], dtype=float)

A_brett_lower = np.array([
    [0.99,   0.0,    0.0],
    [0.0,    0.9688, 0.0420],
    [0.0,   -0.0485, 0.8390]
], dtype=float)

A_brett_upper_inv = np.linalg.inv(A_brett_upper)
A_brett_lower_inv = np.linalg.inv(A_brett_lower)

def tal2mni_brett(x_tal, y_tal, z_tal):
    tal = np.array([x_tal, y_tal, z_tal], dtype=float)
    if z_tal >= 0:
        mni = A_brett_upper_inv @ tal
    else:
        mni = A_brett_lower_inv @ tal
    return tuple(map(float, mni))


# ---------- Lancaster (tal -> mni) without NiMARE ----------
# Lancaster icbm2tal (ICBM/MNI -> Tal) affine matrices (from Lancaster et al., 2007), piecewise by z.
# These are the forward matrices from ICBM to Tal (icbm2tal). We invert them to obtain tal->icbm.
# For z >= 0 (superior/above AC):
A_icbm2tal_upper = np.array([
    [ 0.9254,  0.0024, -0.0118],
    [-0.0048,  0.9316, -0.0871],
    [ 0.0152,  0.0883,  0.8924]
], dtype=float)

# For z < 0 (inferior/below AC):
A_icbm2tal_lower = np.array([
    [ 0.9327,  0.0035, -0.0103],
    [-0.0139,  0.9907, -0.1420],
    [ 0.0082,  0.0120,  0.8641]
], dtype=float)

# Precompute inverses for tal->icbm:
A_tal2icbm_upper = np.linalg.inv(A_icbm2tal_upper)
A_tal2icbm_lower = np.linalg.inv(A_icbm2tal_lower)

def tal2mni_lancaster(x_tal, y_tal, z_tal):
    """
    Lancaster tal->ICBM (MNI) via inverse of icbm2tal. Branching is done on Talairach z (common practice).
    """
    tal = np.array([x_tal, y_tal, z_tal], dtype=float)
    if z_tal >= 0:
        mni = A_tal2icbm_upper @ tal
    else:
        mni = A_tal2icbm_lower @ tal
    return tuple(map(float, mni))


# ---------- CSV I/O ----------
def euclidean(a, b):
    return sqrt((a[0]-b[0])**2 + (a[1]-b[1])**2 + (a[2]-b[2])**2)

def main():
    p = argparse.ArgumentParser(description="Convert Talairach (x,y,z) to MNI (ICBM-152) in CSV files.")
    p.add_argument("input_csv", type=Path)
    p.add_argument("output_csv", type=Path)
    p.add_argument("--method", choices=["brett","lancaster"], default="brett",
                   help="Which inverse to apply when NOT using --both (default: brett).")
    p.add_argument("--both", action="store_true",
                   help="Compute both Brett-inverse and Lancaster-inverse and output both + distance.")
    p.add_argument("--xcol", default="x", help="Column name for X (default: x)")
    p.add_argument("--ycol", default="y", help="Column name for Y (default: y)")
    p.add_argument("--zcol", default="z", help="Column name for Z (default: z)")
    p.add_argument("--delimiter", default=",", help="CSV delimiter (default: ',')")
    p.add_argument("--quotechar", default="\"", help="CSV quote char (default: '\"')")
    args = p.parse_args()

    # Read, convert, write
    with args.input_csv.open("r", newline="") as f_in, args.output_csv.open("w", newline="") as f_out:
        reader = csv.DictReader(f_in, delimiter=args.delimiter, quotechar=args.quotechar)
        fieldnames = list(reader.fieldnames or [])
        out_fields = fieldnames.copy()

        # Remove prior output columns if present (avoid duplicates on re-run)
        for col in ["mni_x_brett","mni_y_brett","mni_z_brett",
                    "mni_x_lancaster","mni_y_lancaster","mni_z_lancaster",
                    "brett_lancaster_mm_distance"]:
            if col in out_fields:
                out_fields.remove(col)

        # Add outputs depending on flags
        if args.both:
            out_fields += ["mni_x_brett","mni_y_brett","mni_z_brett",
                           "mni_x_lancaster","mni_y_lancaster","mni_z_lancaster",
                           "brett_lancaster_mm_distance"]
        elif args.method == "brett":
            out_fields += ["mni_x_brett","mni_y_brett","mni_z_brett"]
        else:  # lancaster
            out_fields += ["mni_x_lancaster","mni_y_lancaster","mni_z_lancaster"]

        writer = csv.DictWriter(f_out, fieldnames=out_fields, delimiter=args.delimiter, quotechar=args.quotechar)
        writer.writeheader()

        row_idx = 0
        for row in reader:
            row_idx += 1
            try:
                x = float(row[args.xcol]); y = float(row[args.ycol]); z = float(row[args.zcol])
            except Exception as e:
                print(f"WARNING: Skipping row {row_idx} due to missing/invalid coordinates: {e}")
                continue

            if args.both:
                bx, by, bz = tal2mni_brett(x, y, z)
                lx, ly, lz = tal2mni_lancaster(x, y, z)
                row["mni_x_brett"] = f"{bx:.3f}"; row["mni_y_brett"] = f"{by:.3f}"; row["mni_z_brett"] = f"{bz:.3f}"
                row["mni_x_lancaster"] = f"{lx:.3f}"; row["mni_y_lancaster"] = f"{ly:.3f}"; row["mni_z_lancaster"] = f"{lz:.3f}"
                row["brett_lancaster_mm_distance"] = f"{euclidean((bx,by,bz),(lx,ly,lz)):.3f}"
            elif args.method == "brett":
                bx, by, bz = tal2mni_brett(x, y, z)
                row["mni_x_brett"] = f"{bx:.3f}"; row["mni_y_brett"] = f"{by:.3f}"; row["mni_z_brett"] = f"{bz:.3f}"
            else:  # lancaster
                lx, ly, lz = tal2mni_lancaster(x, y, z)
                row["mni_x_lancaster"] = f"{lx:.3f}"; row["mni_y_lancaster"] = f"{ly:.3f}"; row["mni_z_lancaster"] = f"{lz:.3f}"

            writer.writerow(row)

    print(f"Done. Wrote: {args.output_csv}")

if __name__ == "__main__":
    main()
