# Supplementary material for: Functional neuroimaging of Cannabidiol in stress and anxiety: a systematic review
Source: Front Neuroimaging. 2026 Jul 9;5:1860919. doi: 10.3389/fnimg.2026.1860919 (PMC13391337; doi:10.3389/fnimg.2026.1860919)
Supplement: Supplementary file 2 [file Data_Sheet_2.ZIP]

Archive with 32 entries (31 files):
- Files/
- __MACOSX/._Files
- Files/4_peaks_neg_mask.nii.gz
- __MACOSX/Files/._4_peaks_neg_mask.nii.gz
- Files/.DS_Store
- __MACOSX/Files/._.DS_Store
- Files/3_v3_labels_choi_expand.csv
- __MACOSX/Files/._3_v3_labels_choi_expand.csv
- Files/4_peaks_pos_mask.nii.gz
- __MACOSX/Files/._4_peaks_pos_mask.nii.gz
- Files/2_v3_MNI_labeled.csv
- __MACOSX/Files/._2_v3_MNI_labeled.csv
- Files/5_v3_histogram_network_fmri_summary.csv
- __MACOSX/Files/._5_v3_histogram_network_fmri_summary.csv
- Files/3_v3_labels_buckner_expand.csv
- __MACOSX/Files/._3_v3_labels_buckner_expand.csv
- Files/5_v3_histogram_network_fmri.png
- __MACOSX/Files/._5_v3_histogram_network_fmri.png
- Files/3_v3_labels_yeo_expand.csv
- __MACOSX/Files/._3_v3_labels_yeo_expand.csv
- Files/5_v3_histogram_network_spect_summary.csv
- __MACOSX/Files/._5_v3_histogram_network_spect_summary.csv
- Files/1_v3_brett_coords.csv
- __MACOSX/Files/._1_v3_brett_coords.csv
- Files/2_v3_HOS_labeled.csv
- __MACOSX/Files/._2_v3_HOS_labeled.csv
- Files/5_v3_histogram_network_spect.png
- __MACOSX/Files/._5_v3_histogram_network_spect.png
- Files/2_v3_HOC_labeled.csv
- __MACOSX/Files/._2_v3_HOC_labeled.csv
- Files/0_v3_triple_coords.csv
- __MACOSX/Files/._0_v3_triple_coords.csv
