# Supplementary material for: Functional neuroimaging of Cannabidiol in stress and anxiety: a systematic review
Source: Front Neuroimaging. 2026 Jul 9;5:1860919. doi: 10.3389/fnimg.2026.1860919 (PMC13391337; doi:10.3389/fnimg.2026.1860919)
Supplement: Supplementary file 2 [file Data_Sheet_2.ZIP › Files/2_v3_MNI_labeled.csv]

x	y	z	label
-36	-23	15	39% Parietal Lobe, 27% Insula, 1% Temporal Lobe
36	-50	7	No label found!
14	-61	1	71% Occipital Lobe
18	-78	36	22% Occipital Lobe, 19% Parietal Lobe
43	-22	45	16% Parietal Lobe
28	-22	-17	91% Temporal Lobe
-40	-19	-9	25% Temporal Lobe
-43	-23	-4	21% Temporal Lobe
-36	-34	8	19% Temporal Lobe
-4	-30	50	65% Parietal Lobe, 3% Frontal Lobe
-6	-6	-10	No label found!
-16	-10	-26	57% Temporal Lobe
-30	-14	-29	93% Temporal Lobe
8	-28	32	32% Parietal Lobe
-34	-12	-22	76% Temporal Lobe
-25	-3	-19	100% Temporal Lobe
-18	-57	-12	53% Occipital Lobe, 6% Cerebellum
25	15	1	100% Putamen
-18	11	8	6% Putamen, 4% Caudate
-22	-26	-22	90% Temporal Lobe
25	-49	-6	61% Occipital Lobe
-25	-57	-12	73% Occipital Lobe
-18	7	0	14% Putamen
-7	20	1	55% Caudate, 1% Frontal Lobe
-25	-41	-33	100% Cerebellum
-33	-57	-12	59% Occipital Lobe, 7% Temporal Lobe
25	-49	-6	61% Occipital Lobe
40	-60	-15	71% Temporal Lobe, 2% Occipital Lobe
-11	23	1	88% Caudate
-40	-25	56	21% Parietal Lobe, 3% Frontal Lobe
12	-70	-26	100% Cerebellum
-14	-74	-26	97% Cerebellum
-18	-4	-18	96% Temporal Lobe
6	-64	-22	99% Cerebellum
-4	34	24	86% Frontal Lobe
-56	-64	-4	61% Temporal Lobe, 3% Occipital Lobe
10	-44	40	90% Parietal Lobe
-20	-6	-18	98% Temporal Lobe
14	-76	-24	87% Cerebellum
-4	24	26	85% Frontal Lobe
8	-44	40	89% Parietal Lobe
52	-23	3	16% Temporal Lobe
52	-23	-4	84% Temporal Lobe
-52	-23	-4	52% Temporal Lobe
-22	-43	8	No label found!
-18	-39	14	No label found!
-29	-58	-6	2% Occipital Lobe
22	-46	7	25% Parietal Lobe
47	-23	9	35% Temporal Lobe
-43	-23	3	33% Temporal Lobe
29	-46	2	1% Parietal Lobe
32	-28	15	No label found!
-55	-39	14	17% Temporal Lobe, 6% Parietal Lobe
-52	-20	3	77% Temporal Lobe
-47	-47	26	55% Parietal Lobe
-55	-50	2	53% Temporal Lobe
11	-92	-8	76% Occipital Lobe
18	-91	-14	94% Occipital Lobe
22	-88	12	38% Occipital Lobe
18	-79	-26	96% Cerebellum, 1% Occipital Lobe
29	-81	6	57% Occipital Lobe
25	-70	18	6% Occipital Lobe, 1% Parietal Lobe
-12	10	-12	36% Caudate, 3% Putamen, 3% Frontal Lobe
12	14	-6	73% Caudate, 1% Putamen
