# Supplementary material for: Functional neuroimaging of Cannabidiol in stress and anxiety: a systematic review
Source: Front Neuroimaging. 2026 Jul 9;5:1860919. doi: 10.3389/fnimg.2026.1860919 (PMC13391337; doi:10.3389/fnimg.2026.1860919)
Supplement: Supplementary file 2 [file Data_Sheet_2.ZIP › Files/5_v3_histogram_network_fmri_summary.csv]

network	decrease	increase	total	studies_decrease	studies_increase
Default Mode	3	1	4	Davies 2022;Fusar-Poli 2009;Winton-Brown 2011	Winton-Brown 2011
Dorsal Attention	1	0	1	Fusar-Poli 2009
Frontoparietal/Control	2	1	3	Davies 2020;Fusar-Poli 2009	Davies 2022
Limbic	5	1	6	Bird 2022;Davies 2020;Davies 2022;Fusar-Poli 2009;Zimmermann 2025	Davies 2022
Somatomotor	2	3	5	Borgwardt 2008;Winton-Brown 2011	Bhattacharyya 2009;Davies 2022;Winton-Brown 2011
Ventral Attention/Salience	4	0	4	Borgwardt 2008;Davies 2020;Fusar-Poli 2009;Winton-Brown 2011
Visual	2	3	5	Davies 2020;Davies 2022	Bhattacharyya 2009;Davies 2022;Winton-Brown 2011
