# Supplementary material for: Functional neuroimaging of Cannabidiol in stress and anxiety: a systematic review
Source: Front Neuroimaging. 2026 Jul 9;5:1860919. doi: 10.3389/fnimg.2026.1860919 (PMC13391337; doi:10.3389/fnimg.2026.1860919)
Supplement: Supplementary file 2 [file Data_Sheet_2.ZIP › Files/3_v3_labels_buckner_expand.csv]

x	y	z	label	network	increments_to_hit	voxels_count_at_hit
-36.0	-23.0	15.0	0	Background/0	10	0
36.0	-50.0	7.0	0	Background/0	10	0
14.0	-61.0	1.0	2	Somatomotor	8	5
18.0	-78.0	36.0	0	Background/0	10	0
43.0	-22.0	45.0	0	Background/0	10	0
28.0	-22.0	-17.0	0	Background/0	10	0
-40.0	-19.0	-9.0	0	Background/0	10	0
-43.0	-23.0	-4.0	0	Background/0	10	0
-36.0	-34.0	8.0	0	Background/0	10	0
-4.0	-30.0	50.0	0	Background/0	10	0
-6.0	-6.0	-10.0	0	Background/0	10	0
-16.0	-10.0	-26.0	0	Background/0	10	0
-30.0	-14.0	-29.0	0	Background/0	10	0
8.0	-28.0	32.0	0	Background/0	10	0
-34.0	-12.0	-22.0	0	Background/0	10	0
-25.0	-3.0	-19.0	0	Background/0	10	0
-18.0	-57.0	-12.0	4	Ventral Attention/Salience	0	1
25.0	15.0	1.0	0	Background/0	10	0
-18.0	11.0	8.0	0	Background/0	10	0
-22.0	-26.0	-22.0	5	Limbic	5	10
25.0	-49.0	-6.0	1	Visual	9	5
-25.0	-57.0	-12.0	3	Dorsal Attention	3	1
-18.0	7.0	0.0	0	Background/0	10	0
-7.0	20.0	1.0	0	Background/0	10	0
-25.0	-41.0	-33.0	5	Limbic	0	1
-33.0	-57.0	-12.0	3	Dorsal Attention	5	1
25.0	-49.0	-6.0	1	Visual	9	5
40.0	-60.0	-15.0	3	Dorsal Attention	4	2
-11.0	23.0	1.0	0	Background/0	10	0
-40.0	-25.0	56.0	0	Background/0	10	0
12.0	-70.0	-26.0	6	Frontoparietal/Control	0	1
-14.0	-74.0	-26.0	6	Frontoparietal/Control	0	1
-18.0	-4.0	-18.0	0	Background/0	10	0
6.0	-64.0	-22.0	4	Ventral Attention/Salience	0	1
-4.0	34.0	24.0	0	Background/0	10	0
-56.0	-64.0	-4.0	0	Background/0	10	0
10.0	-44.0	40.0	0	Background/0	10	0
-20.0	-6.0	-18.0	0	Background/0	10	0
14.0	-76.0	-24.0	6	Frontoparietal/Control	0	1
-4.0	24.0	26.0	0	Background/0	10	0
8.0	-44.0	40.0	0	Background/0	10	0
52.0	-23.0	3.0	0	Background/0	10	0
52.0	-23.0	-4.0	0	Background/0	10	0
-52.0	-23.0	-4.0	0	Background/0	10	0
-22.0	-43.0	8.0	0	Background/0	10	0
-18.0	-39.0	14.0	0	Background/0	10	0
-29.0	-58.0	-6.0	4	Ventral Attention/Salience	10	2
22.0	-46.0	7.0	0	Background/0	10	0
47.0	-23.0	9.0	0	Background/0	10	0
-43.0	-23.0	3.0	0	Background/0	10	0
29.0	-46.0	2.0	0	Background/0	10	0
32.0	-28.0	15.0	0	Background/0	10	0
-55.0	-39.0	14.0	0	Background/0	10	0
-52.0	-20.0	3.0	0	Background/0	10	0
-47.0	-47.0	26.0	0	Background/0	10	0
-55.0	-50.0	2.0	0	Background/0	10	0
11.0	-92.0	-8.0	0	Background/0	10	0
18.0	-91.0	-14.0	7	Default Mode	7	9
22.0	-88.0	12.0	0	Background/0	10	0
18.0	-79.0	-26.0	7	Default Mode	0	1
29.0	-81.0	6.0	0	Background/0	10	0
25.0	-70.0	18.0	0	Background/0	10	0
-12.0	10.0	-12.0	0	Background/0	10	0
12.0	14.0	-6.0	0	Background/0	10	0
