# Supplementary material for: Functional neuroimaging of Cannabidiol in stress and anxiety: a systematic review
Source: Front Neuroimaging. 2026 Jul 9;5:1860919. doi: 10.3389/fnimg.2026.1860919 (PMC13391337; doi:10.3389/fnimg.2026.1860919)
Supplement: Supplementary file 2 [file Data_Sheet_2.ZIP › Files/3_v3_labels_yeo_expand.csv]

x	y	z	label	network	increments_to_hit	voxels_count_at_hit
-36.0	-23.0	15.0	2	Somatomotor	0	1
36.0	-50.0	7.0	1	Visual	7	7
14.0	-61.0	1.0	1	Visual	0	1
18.0	-78.0	36.0	1	Visual	0	1
43.0	-22.0	45.0	2	Somatomotor	2	2
28.0	-22.0	-17.0	1	Visual	3	2
-40.0	-19.0	-9.0	4	Ventral Attention/Salience	2	5
-43.0	-23.0	-4.0	4	Ventral Attention/Salience	2	3
-36.0	-34.0	8.0	2	Somatomotor	1	2
-4.0	-30.0	50.0	2	Somatomotor	0	1
-6.0	-6.0	-10.0	0	Background/0	10	0
-16.0	-10.0	-26.0	5	Limbic	0	1
-30.0	-14.0	-29.0	5	Limbic	0	1
8.0	-28.0	32.0	7	Default Mode	0	1
-34.0	-12.0	-22.0	5	Limbic	3	11
-25.0	-3.0	-19.0	5	Limbic	5	3
-18.0	-57.0	-12.0	1	Visual	0	1
25.0	15.0	1.0	4	Ventral Attention/Salience	7	10
-18.0	11.0	8.0	0	Background/0	10	0
-22.0	-26.0	-22.0	7	Default Mode	0	1
25.0	-49.0	-6.0	1	Visual	0	1
-25.0	-57.0	-12.0	1	Visual	0	1
-18.0	7.0	0.0	0	Background/0	10	0
-7.0	20.0	1.0	7	Default Mode	5	1
-25.0	-41.0	-33.0	1	Visual	10	10
-33.0	-57.0	-12.0	1	Visual	0	1
25.0	-49.0	-6.0	1	Visual	0	1
40.0	-60.0	-15.0	1	Visual	0	1
-11.0	23.0	1.0	7	Default Mode	8	20
-40.0	-25.0	56.0	2	Somatomotor	0	1
12.0	-70.0	-26.0	0	Background/0	10	0
-14.0	-74.0	-26.0	1	Visual	10	6
-18.0	-4.0	-18.0	5	Limbic	6	3
6.0	-64.0	-22.0	0	Background/0	10	0
-4.0	34.0	24.0	6	Frontoparietal/Control	0	1
-56.0	-64.0	-4.0	3	Dorsal Attention	0	1
10.0	-44.0	40.0	7	Default Mode	0	1
-20.0	-6.0	-18.0	5	Limbic	8	8
14.0	-76.0	-24.0	1	Visual	8	10
-4.0	24.0	26.0	4	Ventral Attention/Salience	0	1
8.0	-44.0	40.0	6	Frontoparietal/Control	0	1
52.0	-23.0	3.0	2	Somatomotor	1	3
52.0	-23.0	-4.0	2	Somatomotor	0	1
-52.0	-23.0	-4.0	7	Default Mode	0	1
-22.0	-43.0	8.0	1	Visual	9	39
-18.0	-39.0	14.0	7	Default Mode	9	1
-29.0	-58.0	-6.0	1	Visual	0	1
22.0	-46.0	7.0	1	Visual	2	2
47.0	-23.0	9.0	2	Somatomotor	0	1
-43.0	-23.0	3.0	2	Somatomotor	0	1
29.0	-46.0	2.0	1	Visual	4	3
32.0	-28.0	15.0	2	Somatomotor	0	1
-55.0	-39.0	14.0	2	Somatomotor	0	1
-52.0	-20.0	3.0	2	Somatomotor	0	1
-47.0	-47.0	26.0	4	Ventral Attention/Salience	3	9
-55.0	-50.0	2.0	7	Default Mode	0	1
11.0	-92.0	-8.0	1	Visual	0	1
18.0	-91.0	-14.0	1	Visual	0	1
22.0	-88.0	12.0	1	Visual	4	6
18.0	-79.0	-26.0	1	Visual	9	8
29.0	-81.0	6.0	1	Visual	2	5
25.0	-70.0	18.0	1	Visual	3	9
-12.0	10.0	-12.0	5	Limbic	4	1
12.0	14.0	-6.0	5	Limbic	6	4
