# Supplementary material for: Functional neuroimaging of Cannabidiol in stress and anxiety: a systematic review
Source: Front Neuroimaging. 2026 Jul 9;5:1860919. doi: 10.3389/fnimg.2026.1860919 (PMC13391337; doi:10.3389/fnimg.2026.1860919)
Supplement: Supplementary file 2 [file Data_Sheet_2.ZIP › Files/5_v3_histogram_network_spect_summary.csv]

network	decrease	increase	total	studies_decrease	studies_increase
Default Mode	0	1	1		Crippa 2011
Limbic	2	1	3	Crippa 2004;Crippa 2011	Crippa 2004
Somatomotor	1	0	1	Crippa 2004
