# Supplementary material for: Functional neuroimaging of Cannabidiol in stress and anxiety: a systematic review
Source: Front Neuroimaging. 2026 Jul 9;5:1860919. doi: 10.3389/fnimg.2026.1860919 (PMC13391337; doi:10.3389/fnimg.2026.1860919)
Supplement: Supplementary file 2 [file Data_Sheet_2.ZIP › Files/1_v3_brett_coords.csv]

x	y	z
-36	-23	15
36	-50	7
14	-61	1
18	-78	36
43	-22	45
28	-22	-17
-40	-19	-9
-43	-23	-4
-36	-34	8
-4	-30	50
-6	-6	-10
-16	-10	-26
-30	-14	-29
8	-28	32
-34	-12	-22
-25	-3	-19
-18	-57	-12
25	15	1
-18	11	8
-22	-26	-22
25	-49	-6
-25	-57	-12
-18	7	0
-7	20	1
-25	-41	-33
-33	-57	-12
25	-49	-6
40	-60	-15
-11	23	1
-40	-25	56
12	-70	-26
-14	-74	-26
-18	-4	-18
6	-64	-22
-4	34	24
-56	-64	-4
10	-44	40
-20	-6	-18
14	-76	-24
-4	24	26
8	-44	40
52	-23	3
52	-23	-4
-52	-23	-4
-22	-43	8
-18	-39	14
-29	-58	-6
22	-46	7
47	-23	9
-43	-23	3
29	-46	2
32	-28	15
-55	-39	14
-52	-20	3
-47	-47	26
-55	-50	2
11	-92	-8
18	-91	-14
22	-88	12
18	-79	-26
29	-81	6
25	-70	18
-12	10	-12
12	14	-6
