# Supplementary material for: Functional neuroimaging of Cannabidiol in stress and anxiety: a systematic review
Source: Front Neuroimaging. 2026 Jul 9;5:1860919. doi: 10.3389/fnimg.2026.1860919 (PMC13391337; doi:10.3389/fnimg.2026.1860919)
Supplement: Supplementary file 2 [file Data_Sheet_2.ZIP › Files/2_v3_HOS_labeled.csv]

x	y	z	label
-36	-23	15	97% Left Cerebral Cortex, 0% Left Cerebral White Matter
36	-50	7	99% Right Cerebral White Matter, 1% Right Lateral Ventricle, 0% Right Cerebral Cortex
14	-61	1	51% Right Cerebral Cortex, 49% Right Cerebral White Matter
18	-78	36	54% Right Cerebral Cortex, 45% Right Cerebral White Matter
43	-22	45	57% Right Cerebral White Matter, 43% Right Cerebral Cortex
28	-22	-17	93% Right Hippocampus, 7% Right Cerebral White Matter, 1% Right Cerebral Cortex
-40	-19	-9	58% Left Cerebral White Matter, 42% Left Cerebral Cortex
-43	-23	-4	59% Left Cerebral White Matter, 41% Left Cerebral Cortex
-36	-34	8	90% Left Cerebral White Matter, 10% Left Cerebral Cortex
-4	-30	50	85% Left Cerebral Cortex, 13% Left Cerebral White Matter
-6	-6	-10	5% Left Cerebral White Matter
-16	-10	-26	74% Left Cerebral Cortex, 13% Left Hippocampus, 3% Left Cerebral White Matter, 0% Brain-Stem, 0% Left Amygdala
-30	-14	-29	40% Left Cerebral White Matter, 40% Left Cerebral Cortex, 19% Left Hippocampus
8	-28	32	84% Right Cerebral White Matter, 16% Right Cerebral Cortex
-34	-12	-22	37% Left Cerebral White Matter, 27% Left Hippocampus, 6% Left Cerebral Cortex
-25	-3	-19	94% Left Amygdala, 6% Left Cerebral Cortex, 0% Left Cerebral White Matter, 0% Left Hippocampus
-18	-57	-12	68% Left Cerebral Cortex, 3% Left Cerebral White Matter
25	15	1	84% Right Putamen, 16% Right Cerebral White Matter
-18	11	8	86% Left Cerebral White Matter, 7% Left Caudate, 7% Left Putamen
-22	-26	-22	61% Left Cerebral Cortex, 38% Left Cerebral White Matter, 0% Left Hippocampus
25	-49	-6	78% Right Cerebral Cortex, 22% Right Cerebral White Matter
-25	-57	-12	66% Left Cerebral Cortex, 34% Left Cerebral White Matter
-18	7	0	62% Left Putamen, 29% Left Pallidum, 9% Left Cerebral White Matter
-7	20	1	71% Left Cerebral White Matter, 14% Left Lateral Ventricle, 8% Left Caudate, 5% Left Accumbens, 3% Left Cerebral Cortex
-25	-41	-33	No label found!
-33	-57	-12	62% Left Cerebral White Matter, 38% Left Cerebral Cortex
25	-49	-6	78% Right Cerebral Cortex, 22% Right Cerebral White Matter
40	-60	-15	69% Right Cerebral Cortex, 30% Right Cerebral White Matter
-11	23	1	38% Left Cerebral White Matter, 33% Left Caudate, 26% Left Lateral Ventricle, 3% Left Accumbens
-40	-25	56	68% Left Cerebral Cortex, 31% Left Cerebral White Matter
12	-70	-26	No label found!
-14	-74	-26	No label found!
-18	-4	-18	93% Left Amygdala, 2% Left Hippocampus, 1% Left Cerebral Cortex
6	-64	-22	No label found!
-4	34	24	94% Left Cerebral Cortex, 6% Left Cerebral White Matter
-56	-64	-4	86% Left Cerebral Cortex, 13% Left Cerebral White Matter
10	-44	40	66% Right Cerebral Cortex, 34% Right Cerebral White Matter
-20	-6	-18	94% Left Amygdala, 6% Left Hippocampus
14	-76	-24	3% Right Cerebral Cortex, 0% Right Cerebral White Matter
-4	24	26	83% Left Cerebral Cortex, 16% Left Cerebral White Matter
8	-44	40	77% Right Cerebral Cortex, 23% Right Cerebral White Matter
52	-23	3	69% Right Cerebral White Matter, 31% Right Cerebral Cortex
52	-23	-4	85% Right Cerebral Cortex, 15% Right Cerebral White Matter
-52	-23	-4	59% Left Cerebral Cortex, 41% Left Cerebral White Matter
-22	-43	8	70% Left Lateral Ventricle, 27% Left Cerebral White Matter, 3% Left Hippocampus
-18	-39	14	83% Left Lateral Ventricle, 17% Left Cerebral White Matter
-29	-58	-6	55% Left Cerebral Cortex, 45% Left Cerebral White Matter
22	-46	7	52% Right Cerebral White Matter, 28% Right Lateral Ventricle, 20% Right Cerebral Cortex, 0% Right Hippocampus
47	-23	9	51% Right Cerebral White Matter, 49% Right Cerebral Cortex
-43	-23	3	53% Left Cerebral Cortex, 45% Left Cerebral White Matter
29	-46	2	74% Right Lateral Ventricle, 24% Right Cerebral White Matter, 2% Right Cerebral Cortex, 0% Right Hippocampus
32	-28	15	53% Right Cerebral Cortex, 47% Right Cerebral White Matter
-55	-39	14	65% Left Cerebral Cortex, 35% Left Cerebral White Matter
-52	-20	3	63% Left Cerebral Cortex, 36% Left Cerebral White Matter
-47	-47	26	74% Left Cerebral White Matter, 26% Left Cerebral Cortex
-55	-50	2	64% Left Cerebral Cortex, 36% Left Cerebral White Matter
11	-92	-8	71% Right Cerebral Cortex, 19% Right Cerebral White Matter, 0% Left Cerebral Cortex
18	-91	-14	59% Right Cerebral Cortex, 23% Right Cerebral White Matter
22	-88	12	79% Right Cerebral White Matter, 21% Right Cerebral Cortex
18	-79	-26	1% Right Cerebral Cortex
29	-81	6	70% Right Cerebral White Matter, 30% Right Cerebral Cortex
25	-70	18	96% Right Cerebral White Matter, 4% Right Cerebral Cortex
-12	10	-12	50% Left Accumbens, 37% Left Cerebral White Matter, 7% Left Cerebral Cortex, 6% Left Putamen
12	14	-6	71% Right Accumbens, 13% Right Cerebral White Matter, 10% Right Caudate, 6% Right Putamen, 0% Right Cerebral Cortex
