# Supplementary material for: Functional neuroimaging of Cannabidiol in stress and anxiety: a systematic review
Source: Front Neuroimaging. 2026 Jul 9;5:1860919. doi: 10.3389/fnimg.2026.1860919 (PMC13391337; doi:10.3389/fnimg.2026.1860919)
Supplement: Supplementary file 2 [file Data_Sheet_2.ZIP › Files/2_v3_HOC_labeled.csv]

x	y	z	label
-36	-23	15	29% Insular Cortex, 21% Central Opercular Cortex, 12% Parietal Operculum Cortex, 6% Heschl's Gyrus (includes H1 and H2)
36	-50	7	No label found!
14	-61	1	41% Lingual Gyrus, 8% Intracalcarine Cortex
18	-78	36	22% Cuneal Cortex, 14% Lateral Occipital Cortex, superior division, 13% Precuneous Cortex
43	-22	45	36% Postcentral Gyrus, 4% Precentral Gyrus, 2% Supramarginal Gyrus, anterior division
28	-22	-17	No label found!
-40	-19	-9	32% Planum Polare
-43	-23	-4	30% Planum Polare, 5% Heschl's Gyrus (includes H1 and H2), 1% Superior Temporal Gyrus, posterior division
-36	-34	8	9% Planum Temporale, 1% Heschl's Gyrus (includes H1 and H2)
-4	-30	50	53% Precentral Gyrus, 11% Cingulate Gyrus, posterior division, 7% Precuneous Cortex, 4% Postcentral Gyrus
-6	-6	-10	No label found!
-16	-10	-26	69% Parahippocampal Gyrus, anterior division
-30	-14	-29	26% Parahippocampal Gyrus, anterior division, 10% Temporal Fusiform Cortex, posterior division, 3% Temporal Fusiform Cortex, anterior division
8	-28	32	15% Cingulate Gyrus, posterior division
-34	-12	-22	3% Temporal Fusiform Cortex, posterior division, 3% Parahippocampal Gyrus, anterior division, 1% Temporal Fusiform Cortex, anterior division
-25	-3	-19	4% Parahippocampal Gyrus, anterior division
-18	-57	-12	47% Lingual Gyrus, 14% Temporal Occipital Fusiform Cortex, 5% Occipital Fusiform Gyrus, 1% Inferior Temporal Gyrus, temporooccipital part
25	15	1	No label found!
-18	11	8	No label found!
-22	-26	-22	55% Parahippocampal Gyrus, posterior division, 4% Parahippocampal Gyrus, anterior division
25	-49	-6	52% Lingual Gyrus, 23% Temporal Occipital Fusiform Cortex
-25	-57	-12	45% Temporal Occipital Fusiform Cortex, 11% Occipital Fusiform Gyrus, 9% Lingual Gyrus
-18	7	0	No label found!
-7	20	1	2% Subcallosal Cortex
-25	-41	-33	No label found!
-33	-57	-12	28% Temporal Occipital Fusiform Cortex, 8% Occipital Fusiform Gyrus, 1% Inferior Temporal Gyrus, temporooccipital part
25	-49	-6	52% Lingual Gyrus, 23% Temporal Occipital Fusiform Cortex
40	-60	-15	36% Temporal Occipital Fusiform Cortex, 22% Occipital Fusiform Gyrus, 7% Inferior Temporal Gyrus, temporooccipital part, 2% Lateral Occipital Cortex, inferior division
-11	23	1	No label found!
-40	-25	56	44% Postcentral Gyrus, 18% Precentral Gyrus
12	-70	-26	No label found!
-14	-74	-26	No label found!
-18	-4	-18	1% Parahippocampal Gyrus, anterior division
6	-64	-22	No label found!
-4	34	24	48% Paracingulate Gyrus, 43% Cingulate Gyrus, anterior division
-56	-64	-4	52% Lateral Occipital Cortex, inferior division, 27% Middle Temporal Gyrus, temporooccipital part, 4% Inferior Temporal Gyrus, temporooccipital part
10	-44	40	35% Precuneous Cortex, 30% Cingulate Gyrus, posterior division
-20	-6	-18	No label found!
14	-76	-24	3% Occipital Fusiform Gyrus
-4	24	26	75% Cingulate Gyrus, anterior division, 6% Paracingulate Gyrus
8	-44	40	40% Precuneous Cortex, 36% Cingulate Gyrus, posterior division
52	-23	3	17% Planum Temporale, 6% Heschl's Gyrus (includes H1 and H2), 6% Superior Temporal Gyrus, posterior division
52	-23	-4	55% Superior Temporal Gyrus, posterior division, 22% Middle Temporal Gyrus, posterior division
-52	-23	-4	47% Superior Temporal Gyrus, posterior division, 5% Middle Temporal Gyrus, posterior division, 1% Planum Temporale, 1% Superior Temporal Gyrus, anterior division
-22	-43	8	No label found!
-18	-39	14	No label found!
-29	-58	-6	31% Temporal Occipital Fusiform Cortex, 17% Lingual Gyrus, 7% Occipital Fusiform Gyrus
22	-46	7	12% Cingulate Gyrus, posterior division, 6% Precuneous Cortex, 1% Intracalcarine Cortex
47	-23	9	40% Heschl's Gyrus (includes H1 and H2), 7% Planum Temporale, 1% Parietal Operculum Cortex
-43	-23	3	43% Heschl's Gyrus (includes H1 and H2), 8% Planum Polare
29	-46	2	1% Lingual Gyrus
32	-28	15	17% Planum Temporale, 12% Insular Cortex, 9% Parietal Operculum Cortex, 3% Heschl's Gyrus (includes H1 and H2)
-55	-39	14	44% Planum Temporale, 10% Superior Temporal Gyrus, posterior division, 7% Supramarginal Gyrus, posterior division, 1% Parietal Operculum Cortex
-52	-20	3	31% Heschl's Gyrus (includes H1 and H2), 26% Planum Temporale, 3% Superior Temporal Gyrus, posterior division
-47	-47	26	10% Supramarginal Gyrus, posterior division, 7% Parietal Operculum Cortex, 5% Angular Gyrus, 4% Planum Temporale
-55	-50	2	40% Middle Temporal Gyrus, temporooccipital part, 10% Angular Gyrus, 5% Supramarginal Gyrus, posterior division, 4% Middle Temporal Gyrus, posterior division
11	-92	-8	44% Occipital Pole, 14% Lingual Gyrus, 8% Occipital Fusiform Gyrus, 1% Intracalcarine Cortex
18	-91	-14	26% Occipital Fusiform Gyrus, 16% Occipital Pole, 8% Lingual Gyrus, 6% Lateral Occipital Cortex, inferior division
22	-88	12	9% Occipital Pole, 8% Lateral Occipital Cortex, superior division, 1% Cuneal Cortex, 1% Intracalcarine Cortex
18	-79	-26	1% Occipital Fusiform Gyrus
29	-81	6	19% Lateral Occipital Cortex, inferior division, 9% Lateral Occipital Cortex, superior division, 1% Occipital Pole
25	-70	18	2% Lateral Occipital Cortex, superior division, 1% Supracalcarine Cortex, 1% Precuneous Cortex
-12	10	-12	4% Subcallosal Cortex, 1% Frontal Orbital Cortex
12	14	-6	No label found!
