# Supplementary material for: Functional neuroimaging of Cannabidiol in stress and anxiety: a systematic review
Source: Front Neuroimaging. 2026 Jul 9;5:1860919. doi: 10.3389/fnimg.2026.1860919 (PMC13391337; doi:10.3389/fnimg.2026.1860919)
Supplement: Supplementary file 2 [file Data_Sheet_2.ZIP › Files/0_v3_triple_coords.csv]

x	y	z
-36	-22	15
36	-48	9
14	-59	4
18	-74	37
43	-19	42
28	-22	-13
-40	-19	-7
-43	-22	-2
-36	-33	9
-4	-27	47
-6	-6	-8
-16	-11	-21
-30	-15	-24
8	-26	31
-34	-13	-18
-25	-4	-16
-18	-56	-7
25	15	0
-18	11	7
-22	-26	-17
25	-48	-3
-25	-56	-7
-18	7	0
-7	19	0
-25	-41	-26
-33	-56	-7
25	-48	-3
40	-59	-10
-11	22	0
-40	-22	53
12	-70	-26
-14	-74	-26
-18	-4	-18
6	-64	-22
-4	34	24
-56	-64	-4
10	-44	40
-20	-6	-18
14	-76	-24
-4	24	26
8	-44	40
51	-22	4
51	-22	-2
-51	-22	-2
-22	-41	9
-18	-37	15
-29	-56	-2
22	-44	9
47	-22	9
-43	-22	4
29	-44	4
32	-26	15
-54	-37	15
-51	-19	4
-47	-44	26
-54	-48	4
11	-89	-2
18	-89	-7
22	-85	15
18	-78	-18
29	-78	9
25	-67	20
-12	10	-12
12	14	-6
